# Supplementary material for: A Comprehensive Metabolomics Analysis of Fecal Samples from Advanced Adenoma and Colorectal Cancer Patients
Source: Metabolites. 2022 Jun 15;12(6):550. doi: 10.3390/metabo12060550 (PMC9229737; doi:10.3390/metabo12060550)
Supplement: Supplementary file 1 [file metabolites-12-00550-s001.zip]

Archive with 2 entries (2 files):
- Supplementary Material.pdf
- Supplementary Table.xlsx
